# Supplementary material for: Planning dam portfolios for low sediment trapping shows limits for sustainable hydropower in the Mekong
Source: Sci Adv. 2019 Oct 23;5(10):eaaw2175. doi: 10.1126/sciadv.aaw2175 (PMC6984971; doi:10.1126/sciadv.aaw2175)
Supplement: data S1 [file aaw2175_Dam_database.xlsx]

## Sheet: Reference
Supplemental data for Schmitt, R.J.P., Bizzi, S., Castelletti, A.F., Opperman, J.J., Kondolf, G.M., 2019. Planning dam portfolios for low sediment trapping shows limits for sustainable hydropower in the Mekong. Science Advances. Based on data derived from: MRC, 2014. Hydropower Project Database (Mekong River Commission (MRC), Vientiane, Lao PDR. International Rivers, 2014. Spreadsheet of Major Da…

## Sheet: Complete database
Note: Fields in bold italics indicate where data were missing from the original database (see sheet "Raw Data") and were hence interpolated according to the description given in the Supplemental Methods
Code	Name	Latitude	Longitude	Status	Head	Design Q	Drainage area	Mean Q	Installed Capacity	Mean annual generation	Cost	Full supply level	Low Supply Level	Live Storage	Gross Storage	Reservoir Surface Area	Dam Height	Reference Year	COD	Country
		Deg	Deg	E: existing, C: under construction, P: planned	m	m3/s	km2	m3/s	MW	GWh	1E6 $	m	m	1E6 m3	1E6 m3	km2	m			Lao: Lao PDR, Khm: Cambodia, Vnm: Vietnam, Tha: Thailand, CHN: PR China
L001	Nam Ngum 1	18.5306	102.55	E	38.5	414.4	8460	427	155	1006	97	212	196	1002	7003.99	369.42	75	1971	1971	LAO
L003	Xelabam	15.3554	105.832	E	17	38	6360	185.4	5	23.5	2	119.3	118	0.8	0.8	0.55	3.7	1968	1970	LAO
L004	Xeset 1	15.7597	106.331	E	153.4	33	325	18	45	154.3	51	482	479	0.3	2.33	0.1	18	1990	1991	LAO
L005	Theun-Hinboun	18.2583	104.561	E	225.5	106	8927	460	220	1327	240	400	395	15	29.94	6.25	27	1994	1998	LAO
L009	Nam Ko	20.7842	102.113	E	34.5	5.4	223	6	1.5	5	6.7	525	523	0.0045	0	0.0048	6	1996	1996	LAO
L010	Nam Ngay	21.8018	102.115	E	17	8.5	315	8.5	1.2	3.5	9	455.5	452.5	0.674	0.7	0.25	26.93	2000	2002	LAO
L012	Xekaman 3	15.4361	107.337	C	102	62.24	712	29.56	250	982.8	266	960	925	108.54	141.5	5.2	99	2004	2015	LAO
L014	Nam Ngum 2	18.7533	102.777	E	159.5	448	5640	193.5	615	1976	760	375	335	2970	3590	122.2	181	2005	2012	LAO
L015	Nam Lik 1-2	18.7958	102.121	E	74.5	187	1993	99.4	100	460	149	305	270	826	1341.8	24.4	101.4	2005	2010	LAO
L017	Xekaman 1	14.9633	107.152	C	101.2	344	3580	175	290	1096	343.6	230	218	1683	4804	149.8	110	2007	2017	LAO
L018	Xekaman-Sanxay	14.8956	105.118	C	12.2	378	3740	152	32	123	39.8	122	122	0	0	0	28	2007	2017	LAO
L019	Theun-Hinboun expansion	18.2583	104.561	E	225.5	110	8937	215	220	1395	185	400	395	15	29.94	6.3	27	2007	2013	LAO
L020	Theun-Hinboun exp. (NG8)	18.2792	104.636	E	47	134	2942	95.7	60	294	163	455	420	2262	2450	105	67	2007	2013	LAO
L021	Nam Ngum 3	19.0833	102.878	P	301	103	3888	98	480	2077	684.7	720	660	1411	1322	27.5	220	2006	2019	LAO
L022	Nam Theun1	18.3567	104.148	C	130	519.9	14070	263	600	1840	816	292	250	2921	2772	80.7	177	2007	2020	LAO
L023	Nam Ngiep 1	18.6467	103.522	C	127	230	3700	147	272	1327	366.2	320	296	1192	2241	66.9	151	2001	2019	LAO
L024	Nam Ngiep-regulating dam	18.6478	103.572	C	10	160	3750	164	18	108	29.7	181	176	4.7	8.29	11.1	21	2001	2019	LAO
L025	Nam Tha 1	20.2494	100.892	C	65.5	289.5	8990	168	168	759.42	333.621	455	442.5	675.5	954.41	64	93.65	2007	2019	LAO
L028	Xekatam	15.1354	106.589	P	455	16	38	12.25	68	380	120.235	911	890.5	121	126	7.8	41.4	2006	2020	LAO
L029	Xekong 4	15.5139	106.788	P	140	240	5400	205	380	1901	815.4	290	270	3100	10500	170.3	169	2007	2022	LAO
L030	Nam Kong 1	14.5529	106.73	P	186	44.5	1250	42	150	469	159.14	320	287	505	682.7	21.8	86.9	2007	2019	LAO
L031	Xe Kong 3up	15.3841	106.777	P	33.7	460	5882	240.25	105	598.72	168.27	160	155	95.1	366.739	20.8	41.5	2007	2022	LAO
L032	Xe Kong 3d	15.1221	106.821	P	17.2	568	9700	316.4	100	375.72	112.9	117	111	168.4	53.0224	0	25.9	2007	2022	LAO
L033	Xe Kong 5	15.975	106.931	P	180	210	2518	137	330	1201	417	487	485	1700	3300	32.75	213.7	2007	2019	LAO
L034	Mekong at Don sahong	13.9439	105.956	C	17	2400	553000	10310	260	2375	673.3	74.5	72	115	132.789	2.9	10.6	2007	2019	LAO
L035	Nam Ou 1	20.1267	102.303	P	16	1308	25979	614	180	829	247.11	305	300	89	157.5	10.712	65	2007	2019	LAO
L036	Nam Ou 2	20.3869	102.451	C	15	994	22568	533	120	413	145.43	320	316	25.4	73.7	15.66	55	2007	2016	LAO
L038	Nam Ou 4	21.1344	102.488	P	23	710	11799	295	132	337	105.64	400	395	1145	104	13.9	47	2007	2019	LAO
L039	Nam Ou 5	21.4258	102.346	C	49	547	10371	280	240	496	175.37	430	425	142	89.5	15.5	55	2007	2017	LAO
L040	Nam Ou 6	21.7792	102.195	C	60	349	5527	157	180	840	311.99	510	490	246	694.1	16.92	108	2007	2017	LAO
L041	Nam Ou 7	22.0883	102.258	P	104	235	3477	103	210	725	419.74	630	600	1060	1469.2	46.7	147	2007	2018	LAO
L042	Nam Lik 1	18.6167	102.367	C	19.5	300	5050	224.5	64	255	96.1	195	191	6.8	175.7	14	36.5	2007	2018	LAO
L044	Nam Pha	20.835	100.631	C	126	182.1	2837	76.5	180	577	257	550	515	2331	4177.89	106.7	139.1	2008	2016	LAO
L045	Nam Seuang 1	20.0517	102.328	P	35.7	130.1	5755	76.5	42	187	82.5	335	315	55.8	255	10.8	47.3	2008	2022	LAO
L046	Nam Seuang 2	20.1483	102.643	P	122.7	119.6	5195	70.3	134	617.6	284.3	460	420	2010	3817	105	145	2008	2022	LAO
L047	Nam Nga 1	20.2808	102.207	P	97.3	107.9	2477	65.8	100	434.3	177.3	440	407	1565.1	2519.3	66.9	4.72	2008	2022	LAO
L048	Nam Beng	19.95	101.23	C	70	43.2	2108	32.3	36	120	59.6	435	430	0.3496	3.611	0.724	37.7	2008	2018	LAO
L049	Nam Feuang 1	18.9083	101.861	P	57	57.1	714	35.8	28	113.24	67.2	340	334	30	376.506	0	77	2007	2022	LAO
L052	Mekong at Pakbeng	19.8438	101.019	P	16	7250	218000	3170	912	5268.1	1338.9	340	339	780	1737.4	21.8	62.1	2008	2022	LAO
L053	Mekong at Luangprabang	20.0663	102.192	P	33	4976	230000	3810	1200	5437.3	3685	320	318	119.6	1589.5	59.04	68	2008	2025	LAO
L054	Mekong at Xayabuly	19.2465	101.819	C	29	5000	272000	3990	1260	6035.3	1405.7	275	268	212	726.02	49	53	2008	2019	LAO
L055	Mekong at Paklay	18.4015	101.584	P	35	4500	283000	4030	1320	5420.7	1359.8	240	237	316.5	1351.28	83.8	54.5	2008	2025	LAO
L056	Mekong at Sanakham	17.8333	101.55	P	13.5	5500	292000	4160	660	5015	1194	220	215	131.6	281.89	94	38	2008	2025	LAO
L057	Mekong at Sangthong-Pakchom	18.2023	102.05	P	22	5720	295500	4385	1079	5318	1764	192	190	807.7	1096.9	80.5	29.5	2008	2025	LAO
L058	Mekong at Ban Kum	15.4183	105.587	P	18.6	11700	418400	9149	1872	8434	3000	115	115	0	2110	132.5	29	2008	2025	LAO
L059	Mekong at Latsua (Phou Ngoy)	15.0254	105.868	P	10.8	10000	550000	9600	651	2751	1200	97.5	95.5	530	526.969	87	22	2008	2025	LAO
L061	Xe Kaman 2A	15.2169	107.439	P	48.6	155	1970	77.5	64	241.6	104.3	280	275	20.8	20.8	1.5	63.5	2007	2018	LAO
L062	Xe Kaman 2B	15.2753	107.45	P	78.8	90	1740	68.4	100	380.5	158	370	340	333	333	8.6	85	2007	2018	LAO
L066	Nam Khan 1	21.8438	102.184	P	56	195	7300	130	101.8	458.5	166	340	320	805	1530.4	56	64.1	2007	2022	LAO
L067	Nam Khan 2	19.685	102.321	P	138.7	109.5	5221	64.4	130	578.6	218.5	470	450	528	1217	30	155	2007	2015	LAO
L068	Nam Khan 3 (Down)	19.764	102.773	P	39	176.8	3392	37	60	222.38	97.5	560	532	48	3249.5	0	90	2007	2016	LAO
L069	Nam Ngum 4	19.4469	102.999	P	235	105.5	1725	26.86	220	267.66	96.11	1040	1010	332.3	443	14.4	65	2007	2022	LAO
L070	Nam Ngum 4B	19.4167	102.853	P	158	38.7	1818	28.65	54	267	118.4	880	870	1.7	3.13656	0.2	25	2007	2022	LAO
L071	Nam Ngum, (down) Lower dam	18.13	103.008	P	13.6	776.7	16900	647	110	526	242	160	155	243	302.5	80	17.2	2008	2022	LAO
L074	Nam Pouy 1	18.9542	101.753	P	60	60	1680	30	60	172	71	340	320	498.6	518.364	28.8	102.6	2008	2020	LAO
L075	Nam Poun	18.4639	101.469	C	70	148.8	1700	87.5	50	342	138.3	300	280	250	473.4	32.25	76	2008	2017	LAO
L081	Nam San 2	18.7803	103.815	P	74.3	94.3	1429	58	60	290.67	122.3	240	220	0	3163	0	60	2007	2022	LAO
L082	Nam Pok	21.3806	102.319	P	59.4	4.9	466	11.54	2.6	14.43	17.2	460	455	5.1	7.5	0.9	22.3	2007	2020	LAO
L083	Nam Phak	21.0194	102.024	P	0	0	594	15.04	0	28.27	26.7	700	693	0	2.2	0	25	2007	2030	LAO
L084	Nam Hinboun 1	17.8347	104.511	P	0	0	1380	183	0	173	82	160	150	0	1394.8	0	38	2008	2030	LAO
L086	Xe Bang Fai	17.2375	105.1	P	106	756.8	6350	630	63	564.2	228	155	150	0	104.65	0	28	2007	2022	LAO
L088	Nam Theun 4	18.6767	104.777	P	157	20.5	660	10.2	80	130.5	140	720	680	680	1044	29	122	2008	2022	LAO
L089	Nam Mouan	18.7639	104.265	P	103.2	105.7	1652	62.2	100	452.2	274	380	360	1174	6853	54.9	128	2007	2022	LAO
L090	Xe Bang Hieng 2	16.8481	106.301	P	44.6	42.6	669	25.5	90	73.5	74	280	263	288	849.5	46.4	55	2007	2022	LAO
L091	Xedon 2	15.7097	106.067	P	39.6	152.5	4090	131	20	319	298	170	159	0	2563	0	46	2007	2020	LAO
L097	Xe Nam Noy 5	15.1639	106.669	P	572	3.9	60.2	3.64	20	124	52.6	800	780	8.8	9.8	0.6	55	2007	2013	LAO
L099	Nam Kong 2	14.4927	106.853	C	97.9	76.2	860	45	66	309.5	124.5	460	437	30.58	166.2	4.2	72.1	2007	2018	LAO
C002	Lower Se San 2	13.5533	106.2	C	28.5	2118	49200	1306	400	1953.9	790.26	75	74	333.2	1792.5	334.38	45	2009	2017	KHM
C003	Battambang 1	12.8	102.9	P	34	27	2135	78.6	24	120	49	77	58	1040	540.922	92	49.5	2005	2030	KHM
C005	Sambor	12	105.45	P	16.5	17668	646000	13950	2600	11740.2	4947	40	39	465	4259	620.48	35	2006	2030	KHM
C006	Stung Treng	13.5931	106.007	P	11.6	9834	555900	13714	900	5096	1480.05	52	51	517.95	668.73	211	22	2009	2030	KHM
C008	Stung Pursat 2	12.2833	103.617	P	23	57	2080	32	10	42.06	59.6	50	41	295	27.4414	0	40	1995	2030	KHM
C009	Lower Se San 3	14.0316	107.024	P	40.5	760	15435	330	260	1310.2	1184.87	140	118	14528	16900	726.9	75	2008	2030	KHM
C010	Prek Liang 1	14.2166	107.251	P	132.5	66.8	917	40.2	72	324.3	163.85	275	260	19.31	551.154	1.73	90	2012	2030	KHM
C011	Prek Liang 2	14.2833	107.267	P	173	40.1	580	25.4	56	259.6	120.69	495	480	19.5	6289.44	2.09	90	2012	2030	KHM
C012	Lower Sre Pok 3 (3A)	13.3883	107.05	P	20	1699.2	25311	713	300	1201.4	973.68	120	112	3931	5863	721	50	2011	2030	KHM
C013	Lower Sre Pok 4	13.0383	107.45	P	7.5	736.8	13727	378	48	220.7	309.85	148	146	44	204	33	70	2011	2030	KHM
C014	Stung Sen	13.3	105.25	P	19	145	10540	145	23	124.2	80	43.5	35	2890	332.553	0	8.5	1995	2030	KHM
C015	Sekong	13.7939	106.254	P	7.5	2910.7	28008	1323	190	557.45	407.62	63	61.5	133.55	14.4184	93.73	1.5	2010	2030	KHM
C016	Lower Se San 1	13.8139	107.461	P	17.3	682	11114	385	96	485	225.228	141	140	15.381	100.709	16.306	1	2008	2030	KHM
V002	Plei Krong	14.4083	107.861	E	31	367.6	3216	128	100	417.2	178.765	570	537	948	1048.7	53.28	71	2003	2009	VNM
V003	Yali	14.2228	107.793	E	190	424	7455	262	720	3658.56	456.119	515	490	779.02	1037.1	64.5	71	1992	2002	VNM
V004	Se San 3	14.2167	107.7	E	60.5	486	7788	274	260	1224.6	236.323	304.5	303.2	3.8	92	3.4	69.5	2003	2006	VNM
V005	Se San 3A	14.1061	107.655	E	21.5	500	8084	283	96	479.3	121.667	239	238.5	4	80.6	8.8	35	2005	2007	VNM
V006	Se San 4	13.9667	107.5	E	56	719	9326	328.9	360	1420.1	349.76	215	210	264.16	893.3	58.4	74.13	2004	2010	VNM
V007	Se San 4A	13.9333	107.466	E	63	594.2	9368	330	63	296.9	79.13	155.2	150	7.5	13.1	1.75	31.5	2011	2011	VNM
V008	Duc Xuyen	12.1428	108.101	P	71	93	1100	35.7	58	181.3	82.63	560	551	413.41	1749.78	77.34	88	2002	2030	VNM
V009	Buon Tua Srah	12.2853	108.048	E	46.5	204.9	2930	102	86	358.6	135.958	487.5	467.5	522.6	787	37.1	83	2004	2009	VNM
V010	Buon Kuop	12.5244	107.931	E	98.5	316	7980	217	280	1458.6	299.958	412	409	25.63	73.78	5.6	34	2003	2009	VNM
V011	Dray Hlinh 2	12.6769	107.913	E	18.5	101.02	8880	241	16	85.04	13.49	302	299	1.5	2.9	0	7	2006	2007	VNM
V012	Sre Pok 3	12.7542	107.861	E	60	412.8	9410	250.6	220	1060.2	266.89	272	267	62.85	218.99	17.68	52.5	2005	2010	VNM
V013	Sre Pok 4	12.8731	107.781	E	17.07	468.9	9568	273	80	329.26	92.45	207	204	8.44	29.32	3.75	25	2008	2010	VNM
V014	Dray Hlinh 1	12.6769	107.913	E	15.8	94.9	8880	241	12	94	3.082	302	299	1.5	2.9	0	7	1990	1990	VNM
T002	Huai Kum	16.413	101.797	E	23	5.5	282	76	1.18	2	7.28	312	298	20	20	2.4	35.6	1978	1982	THA
T004	Pak Mun	15.2862	105.474	E	11.6	1320	117000	2171.48	136	280	248.08	108	105.5	125	225	60	17	1994	1994	THA
T006	Ubol Ratana	16.7667	102.633	E	16	176.646	12104	2309	25.2	56	17.416	182	175.5	1695	2250	401.2	35.1	1960	1966	THA
T007	Lam Ta Khong P.S.	14.8028	101.55	E	360	165	1430	261	500	400	613.6	277	261	299.6	319.9	0	40.3	1994	2001	THA
PRC1	Meng Song	21.78	101.147	P	0	0	0	211.379	600	3350	348.676	684	0	0	17076.9	0	65	2002	2030	CHN
PRC10	Da Hua Qiao	26.3368	99.1473	C	0	0	0	2002.77	900	4031.32	502.736	1544	0	0	1314.86	0	106	0	2018	CHN
PRC11	Huang Deng	26.5468	99.1037	C	0	0	0	1987.02	1900	8080	1016.27	1751	0	0	1507	0	202	0	2017	CHN
PRC12	Tuo Ba	27.193	99.104	P	0	0	0	1921.62	1250	4625	682.472	1814	0	0	574	0	158	0	2030	CHN
PRC13	Li Di	27.5024	99.0201	C	0	0	0	1893.01	420	1680	256.24	1870	0	0	95	0	74	0	2019	CHN
PRC14	Wu Nong Long	27.926	98.9167	C	0	0	0	1863.16	990	5750	548.954	2016.5	0	0	646	0	137.5	0	2018	CHN
PRC15	Guo Nian	28.32	98.867	P	0	0	0	1840.16	1200	5910	656.795	2187	0	0	687	0	165	0	2030	CHN
PRC16	Gu Shui	28.6069	98.7464	P	0	0	0	1814.69	2600	9962	1375.74	2491	0	0	3574	0	220	0	2030	CHN
PRC17	Gu Xue	29.183	98.607	P	0	0	0	1779.85	2400	10641.2	1273.03	2783	0	0	10126.8	0	209	0	2030	CHN
PRC18	Ru Mei	29.648	98.3477	P	0	0	0	1725.84	2400	10641.2	1273.03	3003	0	0	13385.1	0	315	0	2030	CHN
PRC19	Ban Da	30.2	97.934	P	0	0	0	1658.09	1000	4471.98	554.089	3212	0	0	12901.9	0	210	0	2030	CHN
PRC2	Gan Lan Ba	21.8614	100.914	P	0	0	0	74.3619	155	977	120.155	608.5	0	0	1830.9	0	60.5	0	2030	CHN
PRC20	Ka Gong	30.622	97.445	P	0	0	0	221.541	240	1122.97	163.805	3212	0	0	274.182	0	97	0	2030	CHN
PRC21	Yue Long	30.868	97.346	P	0	0	0	1317.2	100	506.048	91.9102	3297.7	0	0	5080.62	0	60.7	0	2030	CHN
PRC22	Ce Ge	30.985	97.339	P	0	0	0	1311.29	160	770.443	122.722	3219	0	0	223.718	0	61	0	2030	CHN
PRC23	Lin Chang	31.1804	97.1852	P	0	0	0	909.302	72	382.663	77.5314	3291	0	0	63.0223	0	38	2007	2030	CHN
PRC24	Ru Yi	31.221	97.175	P	0	0	0	906.297	114	567.74	99.0997	0	0	0	0	0	0	2007	2030	CHN
PRC25	Xiang Da	31.4524	97.183	P	0	0	0	894.932	66	356.224	74.4502	0	0	0	0	0	0	2007	2030	CHN
PRC26	Guo Duo	31.5233	97.1946	C	0	0	0	833.662	150	726.377	117.587	3460	0	0	543.945	0	93	2007	2015	CHN
PRC27	Dong Zhong	31.876	96.99	P	0	0	0	806.949	108	541.3	96.0185	0	0	0	0	0	0	2007	2030	CHN
PRC3	Jing Hong	22.0531	100.767	E	0	0	0	3128.78	1750	8060	939.238	657	0	0	871	0	118	2000	2017	CHN
PRC4	Nuo Zha Du	22.6344	100.433	E	0	0	0	3016.02	5850	23990	3044.72	870.5	0	0	21750	0	261.5	2002	2014	CHN
PRC5	Da Chao Shan	24.0249	100.37	E	0	0	0	2552.46	1350	6410	733.825	956	0	0	740	0	118	1992	2003	CHN
PRC6	Man Wan	24.6222	100.449	E	0	0	0	2437.25	1550	7820	836.531	1125	0	0	920	0	126	1993	1992	CHN
PRC7	Xiao Wan	24.705	100.091	E	0	0	0	2416.82	4200	19540	2197.39	1501	0	0	14557	0	292	2001	2010	CHN
PRC8	Gong Guo Qiao	25.5502	99.3445	E	0	0	0	2092.99	900	3950	502.736	1401	0	0	348	0	105	0	2012	CHN
PRC9	Miao Wei	25.8546	99.1739	C	0	0	0	2027.65	1400	10260	759.502	1499.8	0	0	2798	0	139.8	0	2016	CHN

## Sheet: Raw Data
Geometry	X	Y	OBJECTID	Code	Name	Lat1	Lon1	Status	Head	DesignQ	Ad_MRC	MeanQ_m3s	InstalledC	MeanAnnual	Cost_MioD	FSL	LSL	LiveStorag	GrossStora	ReservoirA	DamHeight	ReferenceY	ReferenceB	COD
Point	1.14158e+07	2.08603e+06	1	L001	Nam Ngum 1	18.5306	102.55	E	38.5	414.4	8460	427	155	1006	97	212	196	1002	7003.99	369.42	75	1971	97	1971
Point	1.17809e+07	1.71888e+06	3	L003	Xelabam	15.3554	105.832	E	17	38	6360	185.4	5	23.5	2	119.3	118	0.8	0.8	0.55	3.7	1968	2	1970
Point	1.1838e+07	1.76659e+06	4	L004	Xeset 1	15.7597	106.331	E	153.4	33	325	18	45	154.3	51	482	479	0.3	2.33	0.1	18	1990	51	1991
Point	1.16422e+07	2.05694e+06	5	L005	Theun-Hinboun	18.2583	104.561	E	225.5	106	8927	460	220	1327	240	400	395	15	29.94	6.25	27	1994	240	1998
Point	1.13672e+07	2.35101e+06	9	L009	Nam Ko	20.7842	102.113	E	34.5	5.4	223	6	1.5	5	6.7	525	523	0.0045	0	0.0048	6	1996	6.7	1996
Point	1.13675e+07	2.472e+06	10	L010	Nam Ngay	21.8018	102.115	E	17	8.5	315	8.5	1.2	3.5	9	455.5	452.5	0.674	0.7	0.25	26.93	2000	9	2002
Point	1.19487e+07	1.72821e+06	12	L012	Xekaman 3	15.4361	107.337	C	102	62.24	712	29.56	250	982.8	266	960	925	108.54	141.5	5.2	99	2004	266	2015
Point	1.1441e+07	2.11218e+06	14	L014	Nam Ngum 2	18.7533	102.777	E	159.5	448	5640	193.5	615	1976	760	375	335	2970	3590	122.2	181	2005	760	2012
Point	1.1368e+07	2.11641e+06	15	L015	Nam Lik 1-2	18.7958	102.121	E	74.5	187	1993	99.4	100	460	149	305	270	826	1341.8	24.4	101.4	2005	149	2010
Point	1.19281e+07	1.67371e+06	17	L017	Xekaman 1	14.9633	107.152	C	101.2	344	3580	175	290	1096	343.6	230	218	1683	4804	149.8	110	2007	343.6	2017
Point	1.16999e+07	1.66841e+06	18	L018	Xekaman-Sanxay	14.8956	105.118	C	12.2	378	3740	152	32	123	39.8	122	122	0	0	0	28	2007	39.8	2017
Point	1.16422e+07	2.05694e+06	19	L019	Theun-Hinboun expansion	18.2583	104.561	E	225.5	110	8937	215	220	1395	185	400	395	15	29.94	6.3	27	2007	185	2013
Point	1.16471e+07	2.0578e+06	20	L020	Theun-Hinboun exp. (NG8)	18.2792	104.636	E	47	134	2942	95.7	60	294	163	455	420	2262	2450	105	67	2007	163	2013
Point	1.14524e+07	2.1508e+06	21	L021	Nam Ngum 3	19.0833	102.878	P	301	103	3888	98	480	2077	684.7	720	660	1411	1322	27.5	220	2006	684.7	2019
Point	1.15938e+07	2.06589e+06	22	L022	Nam Theun1	18.3567	104.148	C	130	519.9	14070	263	600	1840	816	292	250	2921	2772	80.7	177	2007	816	2020
Point	1.1524e+07	2.09953e+06	23	L023	Nam Ngiep 1	18.6467	103.522	C	127	230	3700	147	272	1327	366.2	320	296	1192	2241	66.9	151	2001	366.2	2019
Point	1.15296e+07	2.10001e+06	24	L024	Nam Ngiep-regulating dam	18.6478	103.572	C	10	160	3750	164	18	108	29.7	181	176	4.7	8.29	11.1	21	2001	29.7	2019
Point	1.12314e+07	2.28791e+06	25	L025	Nam Tha 1	20.2494	100.892	C	65.5	289.5	8990	168	168	759.42	333.621	455	442.5	675.5	954.41	64	93.65	2007	333.621	2019
Point	1.18687e+07	1.69011e+06	28	L028	Xekatam	15.1354	106.589	P	455	16	38	12.25	68	380	120.235	911	890.5	121	126	7.8	41.4	2006	120.235	2020
Point	1.18876e+07	1.73701e+06	29	L029	Xekong 4	15.5139	106.788	P	140	240	5400	205	380	1901	815.4	290	270	3100	10500	170.3	169	2007	815.4	2022
Point	1.18812e+07	1.62699e+06	30	L030	Nam Kong 1	14.5529	106.73	P	186	44.5	1250	42	150	469	159.14	320	287	505	682.7	21.8	86.9	2007	159.14	2019
Point	1.18866e+07	1.72241e+06	31	L031	Xe Kong 3up	15.3841	106.777	P	33.7	460	5882	240.25	105	598.72	168.27	160	155	95.1	0	20.8	41.5	2007	168.27	2022
Point	1.18913e+07	1.69214e+06	32	L032	Xe Kong 3d	15.1221	106.821	P	17.2	568	9700	316.4	100	375.72	112.9	117	111	168.4	0	0	25.9	2007	112.9	2022
Point	1.19035e+07	1.79003e+06	33	L033	Xe Kong 5	15.975	106.931	P	180	210	2518	137	330	1201	417	487	485	1700	3300	32.75	213.7	2007	417	2019
Point	1.1794e+07	1.55605e+06	34	L034	Mekong at Don sahong	13.9439	105.956	C	17	2400	553000	10310	260	2375	673.3	74.5	72	115	0	2.9	10.6	2007	673.3	2019
Point	1.13882e+07	2.27347e+06	35	L035	Nam Ou 1	20.1267	102.303	P	16	1308	25979	614	180	829	247.11	305	300	89	157.5	10.712	65	2007	247.11	2019
Point	1.14045e+07	2.30425e+06	36	L036	Nam Ou 2	20.3869	102.451	C	15	994	22568	533	120	413	145.43	320	316	25.4	73.7	15.66	55	2007	145.43	2016
Point	1.14091e+07	2.39251e+06	38	L038	Nam Ou 4	21.1344	102.488	P	23	710	11799	295	132	337	105.64	400	395	1145	104	13.9	47	2007	105.64	2019
Point	1.1393e+07	2.42724e+06	39	L039	Nam Ou 5	21.4258	102.346	C	49	547	10371	280	240	496	175.37	430	425	142	89.5	15.5	55	2007	175.37	2017
Point	1.13763e+07	2.46919e+06	40	L040	Nam Ou 6	21.7792	102.195	C	60	349	5527	157	180	840	311.99	510	490	246	694.1	16.92	108	2007	311.99	2017
Point	1.13832e+07	2.50593e+06	41	L041	Nam Ou 7	22.0883	102.258	P	104	235	3477	103	210	725	419.74	630	600	1060	1469.2	46.7	147	2007	419.74	2018
Point	1.13913e+07	2.09374e+06	42	L042	Nam Lik 1	18.6167	102.367	C	19.5	300	5050	224.5	64	255	96.1	195	191	6.8	175.7	14	36.5	2007	96.1	2018
Point	1.12022e+07	2.35702e+06	44	L044	Nam Pha	20.835	100.631	C	126	182.1	2837	76.5	180	577	257	550	515	2331	4177.89	106.7	139.1	2008	257	2016
Point	1.1391e+07	2.26465e+06	45	L045	Nam Seuang 1	20.0517	102.328	P	35.7	130.1	5755	76.5	42	187	82.5	335	315	55.8	255	10.8	47.3	2008	82.5	2022
Point	1.14263e+07	2.27582e+06	46	L046	Nam Seuang 2	20.1483	102.643	P	122.7	119.6	5195	70.3	134	617.6	284.3	460	420	2010	3817	105	145	2008	284.3	2022
Point	1.13777e+07	2.29157e+06	47	L047	Nam Nga 1	20.2808	102.207	P	97.3	107.9	2477	65.8	100	434.3	177.3	440	407	1565.1	2519.3	66.9	4.72	2008	177.3	2022
Point	1.12689e+07	2.2524e+06	48	L048	Nam Beng	19.95	101.23	C	70	43.2	2108	32.3	36	120	59.6	435	430	0.3496	3.611	0.724	37.7	2008	59.6	2018
Point	1.13391e+07	2.1304e+06	49	L049	Nam Feuang 1	18.9083	101.861	P	57	57.1	714	35.8	28	113.24	67.2	340	334	30	0	0	77	2007	67.2	2022
Point	1.12453e+07	2.23986e+06	52	L052	Mekong at Pakbeng	19.8438	101.019	P	16	7250	218000	3170	912	5268.1	1338.9	340	339	780	1737.4	21.8	62.1	2008	1338.9	2022
Point	1.1376e+07	2.26626e+06	53	L053	Mekong at Luangprabang	20.0663	102.192	P	33	4976	230000	3810	1200	5437.3	3685	320	318	119.6	1589.5	59.04	68	2008	3685	2025
Point	1.13344e+07	2.1699e+06	54	L054	Mekong at Xayabuly	19.2465	101.819	C	29	5000	272000	3990	1260	6035.3	1405.7	275	268	212	726.02	49	53	2008	1405.7	2019
Point	1.13082e+07	2.07108e+06	55	L055	Mekong at Paklay	18.4015	101.584	P	35	4500	283000	4030	1320	5420.7	1359.8	240	237	316.5	1351.28	83.8	54.5	2008	1359.8	2025
Point	1.13054e+07	2.00497e+06	56	L056	Mekong at Sanakham	17.8333	101.55	P	13.5	5500	292000	4160	660	5015	1194	220	215	131.6	281.89	94	38	2008	1194	2025
Point	1.13605e+07	2.04755e+06	57	L057	Mekong at Sangthong-Pakchom	18.2023	102.05	P	22	5720	295500	4385	1079	5318	1764	192	190	807.7	1096.9	80.5	29.5	2008	1764	2025
Point	1.17538e+07	1.72616e+06	58	L058	Mekong at Ban Kum	15.4183	105.587	P	18.6	11700	418400	9149	1872	8434	3000	115	115	0	2110	132.5	29	2008	3000	2025
Point	1.17853e+07	1.68105e+06	59	L059	Mekong at Latsua (Phou Ngoy)	15.0254	105.868	P	10.8	10000	550000	9600	651	2751	1200	97.5	95.5	530	0	87	22	2008	1200	2025
Point	1.19603e+07	1.703e+06	61	L061	Xe Kaman 2A	15.2169	107.439	P	48.6	155	1970	77.5	64	241.6	104.3	280	275	20.8	20.8	1.5	63.5	2007	104.3	2018
Point	1.19613e+07	1.7097e+06	62	L062	Xe Kaman 2B	15.2753	107.45	P	78.8	90	1740	68.4	100	380.5	158	370	340	333	333	8.6	85	2007	158	2018
Point	1.13783e+07	2.47375e+06	66	L066	Nam Khan 1	21.8438	102.184	P	56	195	7300	130	101.8	458.5	166	340	320	805	1530.4	56	64.1	2007	166	2022
Point	1.13903e+07	2.22154e+06	67	L067	Nam Khan 2	19.685	102.321	P	138.7	109.5	5221	64.4	130	578.6	218.5	470	450	528	1217	30	155	2007	218.5	2015
Point	1.14407e+07	2.23022e+06	68	L068	Nam Khan 3 (Down)	19.764	102.773	P	39	176.8	3392	37	60	222.38	97.5	560	532	48	3249.5	0	90	2007	97.5	2016
Point	1.14658e+07	2.1926e+06	69	L069	Nam Ngum 4	19.4469	102.999	P	235	105.5	1725	26.86	220	267.66	96.11	1040	1010	332.3	443	14.4	65	2007	96.11	2022
Point	1.14497e+07	2.19008e+06	70	L070	Nam Ngum 4B	19.4167	102.853	P	158	38.7	1818	28.65	54	267	118.4	880	870	1.7	3.13656	0.2	25	2007	118.4	2022
Point	1.1467e+07	2.03948e+06	71	L071	Nam Ngum, (down) Lower dam	18.13	103.008	P	13.6	776.7	16900	647	110	526	242	160	155	243	302.5	80	17.2	2008	242	2022
Point	1.13271e+07	2.13522e+06	74	L074	Nam Pouy 1	18.9542	101.753	P	60	60	1680	30	60	172	71	340	320	498.6	0	28.8	102.6	2008	71	2020
Point	1.12951e+07	2.07801e+06	75	L075	Nam Poun	18.4639	101.469	C	70	148.8	1700	87.5	50	342	138.3	300	280	250	473.4	32.25	76	2008	138.3	2017
Point	1.15566e+07	2.11496e+06	81	L081	Nam San 2	18.7803	103.815	P	74.3	94.3	1429	58	60	290.67	122.3	240	220	0	3163	0	60	2007	122.3	2022
Point	1.13918e+07	2.42175e+06	82	L082	Nam Pok	21.3806	102.319	P	59.4	4.9	466	11.54	2.6	14.43	17.2	460	455	5.1	7.5	0.9	22.3	2007	17.2	2020
Point	1.1357e+07	2.37887e+06	83	L083	Nam Phak	21.0194	102.024	P	0	0	594	15.04	0	28.27	26.7	700	693	0	2.2	0	25	2007	26.7	2030
Point	1.16346e+07	2.00566e+06	84	L084	Nam Hinboun 1	17.8347	104.511	P	0	0	1380	183	0	173	82	160	150	0	1394.8	0	38	2008	82	2030
Point	1.16997e+07	1.93583e+06	86	L086	Xe Bang Fai	17.2375	105.1	P	106	756.8	6350	630	63	564.2	228	155	150	0	0	0	28	2007	228	2022
Point	1.16633e+07	2.10291e+06	88	L088	Nam Theun 4	18.6767	104.777	P	157	20.5	660	10.2	80	130.5	140	720	680	680	1044	29	122	2008	140	2022
Point	1.16068e+07	2.11352e+06	89	L089	Nam Mouan	18.7639	104.265	P	103.2	105.7	1652	62.2	100	452.2	274	380	360	1174	6853	54.9	128	2007	274	2022
Point	1.18335e+07	1.89069e+06	90	L090	Xe Bang Hieng 2	16.8481	106.301	P	44.6	42.6	669	25.5	90	73.5	74	280	263	288	849.5	46.4	55	2007	74	2022
Point	1.18074e+07	1.75948e+06	91	L091	Xedon 2	15.7097	106.067	P	39.6	152.5	4090	131	20	319	298	170	159	0	2563	0	46	2007	298	2020
Point	1.18764e+07	1.69445e+06	97	L097	Xe Nam Noy 5	15.1639	106.669	P	572	3.9	60.2	3.64	20	124	52.6	800	780	8.8	9.8	0.6	55	2007	52.6	2013
Point	1.18952e+07	1.62012e+06	99	L099	Nam Kong 2	14.4927	106.853	C	97.9	76.2	860	45	66	309.5	124.5	460	437	30.58	166.2	4.2	72.1	2007	124.5	2018
Point	1.18221e+07	1.51506e+06	102	C002	Lower Se San 2	13.5533	106.2	C	28.5	2118	49200	1306	400	1953.9	790.26	75	74	333.2	1792.5	334.38	45	2009	790.26	2017
Point	1.14548e+07	1.42729e+06	103	C003	Battambang 1	12.8	102.9	P	34	27	2135	78.6	24	120	49	77	58	1040	0	92	49.5	2005	49	2030
Point	1.17414e+07	1.33683e+06	105	C005	Sambor	12	105.45	P	16.5	17668	646000	13950	2600	11740.2	4947	40	39	465	4259	620.48	35	2006	4947	2030
Point	1.18007e+07	1.51752e+06	106	C006	Stung Treng	13.5931	106.007	P	11.6	9834	555900	13714	900	5096	1480.05	52	51	517.95	668.73	211	22	2009	1480.05	2030
Point	1.15346e+07	1.36894e+06	108	C008	Stung Pursat 2	12.2833	103.617	P	23	57	2080	32	10	42.06	59.6	50	41	295	0	0	40	1995	59.6	2030
Point	1.19131e+07	1.56859e+06	109	C009	Lower Se San 3	14.0316	107.024	P	40.5	760	15435	330	260	1310.2	1184.87	140	118	14528	16900	726.9	75	2008	1184.87	2030
Point	1.1939e+07	1.58848e+06	110	C010	Prek Liang 1	14.2166	107.251	P	132.5	66.8	917	40.2	72	324.3	163.85	275	260	19.31	0	1.73	90	2012	163.85	2030
Point	1.19401e+07	1.59559e+06	111	C011	Prek Liang 2	14.2833	107.267	P	173	40.1	580	25.4	56	259.6	120.69	495	480	19.5	0	2.09	90	2012	120.69	2030
Point	1.19155e+07	1.49425e+06	112	C012	Lower Sre Pok 3 (3A)	13.3883	107.05	P	20	1699.2	25311	713	300	1201.4	973.68	120	112	3931	5863	721	50	2011	973.68	2030
Point	1.19617e+07	1.45487e+06	113	C013	Lower Sre Pok 4	13.0383	107.45	P	7.5	736.8	13727	378	48	220.7	309.85	148	146	44	204	33	70	2011	309.85	2030
Point	1.17156e+07	1.48344e+06	114	C014	Stung Sen	13.3	105.25	P	19	145	10540	145	23	124.2	80	43.5	35	2890	0	0	8.5	1995	80	2030
Point	1.18281e+07	1.54027e+06	115	C015	Sekong	13.7939	106.254	P	7.5	2910.7	28008	1323	190	557.45	407.62	63	61.5	133.55	0	93.73	1.5	2010	407.62	2030
Point	1.19623e+07	1.54268e+06	116	C016	Lower Se San 1	13.8139	107.461	P	17.3	682	11114	385	96	485	225.228	141	140	15.381	100.709	16.306	1	2008	225.228	2030
Point	1.20073e+07	1.61024e+06	118	V002	Plei Krong	14.4083	107.861	E	31	367.6	3216	128	100	417.2	178.765	570	537	948	1048.7	53.28	71	2003	178.765	2009
Point	1.19994e+07	1.58927e+06	119	V003	Yali	14.2228	107.793	E	190	424	7455	262	720	3658.56	456.119	515	490	779.02	1037.1	64.5	71	1992	456.119	2002
Point	1.19891e+07	1.58836e+06	120	V004	Se San 3	14.2167	107.7	E	60.5	486	7788	274	260	1224.6	236.323	304.5	303.2	3.8	92	3.4	69.5	2003	236.323	2006
Point	1.19844e+07	1.57599e+06	121	V005	Se San 3A	14.1061	107.655	E	21.5	500	8084	283	96	479.3	121.667	239	238.5	4	80.6	8.8	35	2005	121.667	2007
Point	1.19668e+07	1.56039e+06	122	V006	Se San 4	13.9667	107.5	E	56	719	9326	328.9	360	1420.1	349.76	215	210	264.16	893.3	58.4	74.13	2004	349.76	2010
Point	1.1963e+07	1.55635e+06	123	V007	Se San 4A	13.9333	107.466	E	63	594.2	9368	330	63	296.9	79.13	155.2	150	7.5	13.1	1.75	31.5	2011	79.13	2011
Point	1.20341e+07	1.35256e+06	124	V008	Duc Xuyen	12.1428	108.101	P	71	93	1100	35.7	58	181.3	82.63	560	551	413.41	1749.78	77.34	88	2002	82.63	0
Point	1.20269e+07	1.36894e+06	125	V009	Buon Tua Srah	12.2853	108.048	E	46.5	204.9	2930	102	86	358.6	135.958	487.5	467.5	522.6	787	37.1	83	2004	135.958	2009
Point	1.20149e+07	1.39643e+06	126	V010	Buon Kuop	12.5244	107.931	E	98.5	316	7980	217	280	1458.6	299.958	412	409	25.63	73.78	5.6	34	2003	299.958	2009
Point	1.20119e+07	1.41348e+06	127	V011	Dray Hlinh 2	12.6769	107.913	E	18.5	101.02	8880	241	16	85.04	13.49	302	299	1.5	2.9	0	7	2006	13.49	2007
Point	1.20072e+07	1.42236e+06	128	V012	Sre Pok 3	12.7542	107.861	E	60	412.8	9410	250.6	220	1060.2	266.89	272	267	62.85	218.99	17.68	52.5	2005	266.89	2010
Point	1.19979e+07	1.43591e+06	129	V013	Sre Pok 4	12.8731	107.781	E	17.07	468.9	9568	273	80	329.26	92.45	207	204	8.44	29.32	3.75	25	2008	92.45	2010
Point	1.20119e+07	1.41348e+06	130	V014	Dray Hlinh 1	12.6769	107.913	E	15.8	94.9	8880	241	12	94	3.082	302	299	1.5	2.9	0	7	1990	3.082	1990
Point	1.13315e+07	1.84053e+06	133	T002	Huai Kum	16.413	101.797	E	23	5.5	282	76	1.18	2	7.28	312	298	20	20	2.4	35.6	1978	7.28	1982
Point	1.17419e+07	1.71229e+06	135	T004	Pak Mun	15.2862	105.474	E	11.6	1320	117000	24000	136	280	248.08	108	105.5	125	225	60	17	1994	248.08	1994
Point	1.14254e+07	1.88167e+06	137	T006	Ubol Ratana	16.7667	102.633	E	16	176.646	12104	2309	25.2	56	17.416	182	175.5	1695	2250	401.2	35.1	1960	17.416	1966
Point	1.13024e+07	1.65769e+06	138	T007	Lam Ta Khong P.S.	14.8028	101.55	E	360	165	1430	261	500	400	613.6	277	261	299.6	319.9	0	40.3	1994	613.6	2001
Point	1.12582e+07	2.47182e+06	139	PRC1	Meng Song	21.78	101.147	P	0	0	0	0	600	3350	0	24	0	0	0	0	65	2002	0	0
Point	1.1037e+07	3.02188e+06	140	PRC10	Da Hua Qiao	26.3368	99.1473	C	0	0	0	0	900	0	0	0	0	0	0	0	106	0	0	2018
Point	1.1032e+07	3.04787e+06	141	PRC11	Huang Deng	26.5468	99.1037	C	0	0	0	0	1900	8080	0	131	0	0	1507	0	202	0	0	2017
Point	1.10324e+07	3.12826e+06	142	PRC12	Tuo Ba	27.193	99.104	P	0	0	0	0	1250	4625	0	84	0	0	574	0	158	0	0	0
Point	1.10234e+07	3.16716e+06	143	PRC13	Li Di	27.5024	99.0201	C	0	0	0	0	420	1680	0	33	0	0	95	0	74	0	0	2019
Point	1.10126e+07	3.22087e+06	144	PRC14	Wu Nong Long	27.926	98.9167	C	0	0	0	0	990	5750	0	112	0	0	646	0	137.5	0	0	2018
Point	1.10065e+07	3.26896e+06	145	PRC15	Guo Nian	28.32	98.867	P	0	0	0	0	1200	5910	0	122	0	0	687	0	165	0	0	0
Point	1.09924e+07	3.30561e+06	146	PRC16	Gu Shui	28.6069	98.7464	P	0	0	0	0	2600	9962	0	223	0	0	3574	0	220	0	0	0
Point	1.0977e+07	3.37813e+06	147	PRC17	Gu Xue	29.183	98.607	P	0	0	0	0	2400	0	0	0	0	0	0	0	209	0	0	0
Point	1.09481e+07	3.43726e+06	148	PRC18	Ru Mei	29.648	98.3477	P	0	0	0	0	2400	0	0	0	0	0	0	0	315	0	0	0
Point	1.09021e+07	3.5079e+06	149	PRC19	Ban Da	30.2	97.934	P	0	0	0	0	1000	0	0	0	0	0	0	0	210	0	0	0
Point	1.1235e+07	2.47857e+06	150	PRC2	Gan Lan Ba	21.8614	100.914	P	0	0	0	0	155	977	0	7	0	0	0	0	60.5	0	0	0
Point	1.08475e+07	3.56197e+06	151	PRC20	Ka Gong	30.622	97.445	P	0	0	0	0	240	0	0	0	0	0	0	0	97	0	0	0
Point	1.08367e+07	3.5937e+06	152	PRC21	Yue Long	30.868	97.346	P	0	0	0	0	100	0	0	0	0	0	0	0	60.7	0	0	0
Point	1.08356e+07	3.60864e+06	153	PRC22	Ce Ge	30.985	97.339	P	0	0	0	0	160	0	0	0	0	0	0	0	61	0	0	0
Point	1.08188e+07	3.63392e+06	154	PRC23	Lin Chang	31.1804	97.1852	P	0	0	0	0	72	0	0	25	0	0	0	0	38	2007	0	0
Point	1.08174e+07	3.6393e+06	155	PRC24	Ru Yi	31.221	97.175	P	0	0	0	0	114	0	0	38.2	0	0	0	0	0	2007	0	0
Point	1.08183e+07	3.66929e+06	156	PRC25	Xiang Da	31.4524	97.183	P	0	0	0	0	66	0	0	22.7	0	0	0	0	0	2007	0	0
Point	1.08193e+07	3.67856e+06	157	PRC26	Guo Duo	31.5233	97.1946	C	0	0	0	0	150	0	0	53	0	0	0	0	93	2007	0	2015
Point	1.07967e+07	3.72448e+06	158	PRC27	Dong Zhong	31.876	96.99	P	0	0	0	0	108	0	0	41.2	0	0	0	0	0	2007	0	0
Point	1.12173e+07	2.50172e+06	159	PRC3	Jing Hong	22.0531	100.767	E	0	0	0	0	1750	8060	0	60	0	0	871	0	118	2000	0	0
Point	1.11802e+07	2.57149e+06	160	PRC4	Nuo Zha Du	22.6344	100.433	E	0	0	0	0	5850	23990	0	178	0	0	21750	0	261.5	2002	0	2014
Point	1.11732e+07	2.73909e+06	161	PRC5	Da Chao Shan	24.0249	100.37	E	0	0	0	0	1350	6410	0	76	0	0	740	0	118	1992	0	2003
Point	1.11825e+07	2.81222e+06	162	PRC6	Man Wan	24.6222	100.449	E	0	0	0	0	1550	7820	0	93	0	0	920	0	126	1993	0	1992
Point	1.11424e+07	2.8217e+06	163	PRC7	Xiao Wan	24.705	100.091	E	0	0	0	0	4200	19540	0	238	0	0	14557	0	292	2001	0	2010
Point	1.1059e+07	2.92505e+06	164	PRC8	Gong Guo Qiao	25.5502	99.3445	E	0	0	0	0	900	3950	0	72	0	0	348	0	105	0	0	2012
Point	1.10395e+07	2.96199e+06	165	PRC9	Miao Wei	25.8546	99.1739	C	0	0	0	0	1400	10260	0	154	0	0	2798	0	139.8	0	0	2016
